# Supplementary material for: The Protective Effect of Adenocaulon himalaicum Edgew. and Its Bioactive Compound Neochlorogenic Acid against UVB-Induced Skin Damage in Human Dermal Fibroblasts and Epidermal Keratinocytes
Source: Plants (Basel). 2021 Aug 13;10(8):1669. doi: 10.3390/plants10081669 (PMC8399472; doi:10.3390/plants10081669)
Supplement: Supplementary file 1 [file plants-10-01669-s001.zip]

Archive with 1 entries (1 files):
- plants-1322436-supplementary.pdf
